# Supplementary material for: Sequence–Activity Relationship of ATCUN Peptides in the Context of Alzheimer’s Disease
Source: Molecules. 2022 Nov 15;27(22):7903. doi: 10.3390/molecules27227903 (PMC9698028; doi:10.3390/molecules27227903)
Supplement: Supplementary file 1 [file molecules-27-07903-s001.zip]

Archive with 1 entries (1 files):
- molecules-2000245-supplementary.pdf
